# Supplementary material for: ImmuneRegulation: a web-based tool for identifying human immune regulatory elements
Source: Nucleic Acids Res. 2019 May 22;47(W1):W142–50. doi: 10.1093/nar/gkz450 (PMC6602512; doi:10.1093/nar/gkz450)
Supplement: gkz450_Supplemental_Files [file gkz450_supplemental_files.zip]

Archive with 2 entries (2 files):
- Supplementary Figures-ALL.pdf
- Supplementary Table1 - List of eQTL studies.xlsx
