# Supplementary material for: ImmuneRegulation: a web-based tool for identifying human immune regulatory elements
Source: Nucleic Acids Res. 2019 May 22;47(W1):W142–50. doi: 10.1093/nar/gkz450 (PMC6602512; doi:10.1093/nar/gkz450)
Supplement: gkz450_Supplemental_Files [file gkz450_supplemental_files.zip › Supplementary Table1 - List of eQTL studies.xlsx]

## Sheet: Sheet1
PUBLIC STUDIES
Study	Cell type	# of individuals	Ethnicity	Cis or Trans	Metastudy	Publication and/or Data Source Link	Data Version Info
Framingham Consortium	Whole Blood	5257	European	Cis	No	https://genomebiology.biomedcentral.com/articles/10.1186/s13059-016-1142-6
GTEx Consortium	Whole Blood	338	Mostly European	Cis; Trans	Yes	https://gtexportal.org/home/	GTEx Analysis V6 (dbGaP Accession phs000424.v6.p1)
Westra	Peripheral Blood	5311	European	Cis; Trans	No	http://genenetwork.nl/bloodeqtlbrowser/
Jager	Monocytes	162°	African American	Cis; Trans	No	http://science.sciencemag.org/content/344/6183/519
Jager	Monocytes	155°°	East Asian	Cis	No	http://science.sciencemag.org/content/344/6183/520
Jager	Monocytes	377°°°	European	Cis	No	http://science.sciencemag.org/content/344/6183/521
Jager	Monocytes	696°°°°	Mixed	Cis	No	http://science.sciencemag.org/content/344/6183/522
Fairfax	Monocytes	288*	European	Cis; Trans	No	http://www.nature.com/ng/journal/v44/n5/full/ng.2205.html
Fairfax	Monocytes	432**	European	Cis; Trans	No	http://science.sciencemag.org/content/343/6175/1246949
Jager	CD4+ T-cells	162°	African American	Cis	No	http://science.sciencemag.org/content/344/6183/519
Jager	CD4+ T-cells	155°°	East Asian	Cis	No	http://science.sciencemag.org/content/344/6183/519
Jager	CD4+ T-cells	377°°°	European	Cis	No	http://science.sciencemag.org/content/344/6183/519
Jager	CD4+ T-cells	696°°°°	Mixed	Cis; Trans	Yes	http://science.sciencemag.org/content/344/6183/519
Fairfax	B-cells	288*	European	Cis; Trans	No	http://www.nature.com/ng/journal/v44/n5/full/ng.2205.html
Naranbhai	CD16+ Neutrophils	101	European	Cis; Trans	No	https://www.nature.com/articles/ncomms8545
Fairfax	Monocytes: LPS exposure, 2hr	432**	European	Cis; Trans	No	http://science.sciencemag.org/content/343/6175/1246949
Fairfax	Monocytes: LPS exposure, 24hr	432**	European	Cis; Trans	No	http://science.sciencemag.org/content/343/6175/1246949
Fairfax	Monocytes: INFγ exposure	432**	European	Cis; Trans	No	http://science.sciencemag.org/content/343/6175/1246949
Lude	Peripheral Blood	2116	European	Cis	No	https://www.nature.com/articles/ng.3737
Heijmans - meQTL	Whole Blood	3841***	European	Cis; Trans	No	https://www.nature.com/articles/ng.3721
Heijmans - eQTM	Whole Blood	2101***	European	Cis	No	https://www.nature.com/articles/ng.3721
Pierce	Peripheral Blood	1799	East Asian	Cis; Trans	No	http://journals.plos.org/plosgenetics/article?id=10.1371/journal.pgen.1004818
Yamada	Peripheral Blood	298	East Asian	Cis; Trans	No	http://journals.plos.org/plosone/article?id=10.1371/journal.pone.0100924
Dermitzakis	lymphoblastoid cell lines	373	European	Cis	No	https://www.nature.com/articles/nature12531
Dermitzakis	lymphoblastoid cell lines	89	African	Cis	No	https://www.nature.com/articles/nature12531
eQTLGen	Whole Blood	31684****	Mixed	Cis; Trans	Yes	http://www.eqtlgen.org/	Data release: 2018-10-19
DICE	13 immune cell types 	91	Mixed	Cis	No	https://www.dice-database.org	Build date: 2018-6-15
HIPC STUDIES
Study	Cell type	# of individuals	Ethnicity	Cis or Trans	Metastudy	Study Type	Timepoints
HIPC - Emory	Peripheral Blood	55	Mixed	Cis	No	Influenza vaccination	(Day): 0, 1, 3, 7, 14
HIPC - Mayo	Peripheral Blood	150	Mixed	Cis; Trans	No	Influenza vaccination	(Day): 0, 3, 28
HIPC - Yale	Peripheral Blood	55	Mixed	Cis	No	Influenza vaccination	(Day): 0, 2, 7, 28
HIPC - NIH	Peripheral Blood	53	Mixed	Cis; Trans	No	Influenza vaccination	(Day): -7, 0, 1, 7, 70
HIPC - DHIPC	Peripheral Blood	43	Hispanic or Latino	Cis; Trans	No	Chikungunya infection	Acute stage (2-4 days), Convalescent stage (14-17 days)
NOTES:
°, °°, °°°, °°°° = same individuals
*, ** = same individuals
*** = total 3841 individuals in these two studies
**** = 10722 individuals overlaps with other studies
 = CD14high CD16— classical monocytes, CD14— CD16+ non-classical monocytes, CD56dim CD16+ NK cells, naive B cells, naive CD4+ T cells, naive CD8+ T cells, naive regulatory T cells (TREG), CD4+ T cell TH1, CD4+ T cell TH1/17, CD4+ T cell TH17, CD4+ T cell TH2, CD4+ T cell TFH, CD4+ T cell memory TREG
